# Supplementary material for: A One Health Evaluation of the Southern African Centre for Infectious Disease Surveillance
Source: Front Vet Sci. 2018 Mar 16;5:33. doi: 10.3389/fvets.2018.00033 (PMC5864892; doi:10.3389/fvets.2018.00033)
Supplement: Supplementary file 3 [file Table_3.xlsx]

## Sheet: Info-sheet
Introduction to the NEOH evaluation tools
A systems approach to evaluate One Health
Frontiers Special Research Topic on "Concepts and experiences in framing, integration and evaluation of One Health and EcoHealth"
A blueprint to evaluate One Health
COST Action TD 1404 "Network for Evaluation of One Health"
Essential terms (Table 1 of the manuscript)
Term	Abbreviation	Explanation
Multi-disciplinary	MD	The multi-disciplinary approach is typically understood as the sequential or additive combination of ideas or methods
Interdisciplinary	ID	The interdisciplinary approach involves the integration of perspectives, concepts, theories, and methods to address a common challenge.
Transdisciplinary	TD	The transdisciplinary approach entails not only the integration of approaches, but also the creation of fundamentally new conceptual frameworks, hypotheses, and research strategies that synthesize diverse approaches and ultimately extend beyond them to transcend pre­-existing disciplinary boundaries. The term transdisciplinarity refers to scholarship that transgresses the boundaries between acade…
Sector		A sector is an area of activity aimed at benefits to society, characterised by common processes and institutions. Examples include agriculture, health, transportation, education and environment. Sub-sectors would be units within the sector; for example, in agriculture these could be livestock, crops, agro-forestry, fishing and aquaculture.
System, Social-Ecological System	SES	A system is a set of interacting, interrelated or independent components that form a complex and unified whole (27). Human made systems are usually conceived to achieve a defined aim (13). However, this may not be the case for social-ecological systems (SES), which were defined as a hierarchy of subsystems and internal variables at multiple levels analogous to organisms composed of organs, organs…
Component		Systems are composed of a set of interacting or interdependent components that form a complex whole. Components may be tangible (e.g. humans, animals, forests, lakes) or intangible (e.g. cultural behaviours, values, norms, language expressions) and are linked by interactions.
Context		The system or socio-ecological system within which the initiative is aiming to evoke change towards a health outcome.
Resource system		Resource systems are core subsystems of a social-ecological system (SES) such as forested areas, wildlife, water systems, national parks etc. We extend the idea of Ostrom and consider social systems as resource systems too, e.g. health care system, local community, food chains, etc. They “provide” or host resource units such as trees, shrubs, susceptible persons, traders, food items etc. which co…
Resource units		Resource units are product or component of the resource system and represent a link of the resource system to other components. In contrast to Ostrom, we do not differentiate between users and resource units, because users may represent a resource from e.g. a disease perspective
Governance system		Governance systems are a further core subsystem of a social ecological system and represent the system that is managing specific resource systems. In contrast to Ostrom, we do not differentiate between users and resource units, because users may represent a resource from e.g. a disease perspective.
Stakeholder		Stakeholder is “any individual, group or organisation who may affect, be affected by, or perceive themselves to be affected by a decision or activity”.
Actor		Actors are a subgroup of stakeholders such as “any individual, group or organisation who acts, or takes part” in the context of the OH initiative.
One Health	OH	OH emphasizes the commonalities of human, animal, plant, and environmental health. In this perspective, it can be regarded as an “umbrella” term that captures integrative approaches to health across these highly interlinked components.
One Health Initiative	OH initiative	Any initiative, such as research projects, developmental programs, policy, etc. that relies on the concept of OH as described above. In a generic way, a OH initiative aims at generating change in a social-ecological system (context) towards improved health of humans, animals and/or ecosystems.
		We do not refer to the pro bono Kahn-Kaplan-Monath-Woodall-Conti “One Health Initiative” at http://www.onehealthinitiative.com
Network for Evaluation of One Health	NEOH	A network funded by the European Cooperation in Science and Technology (TD1404) with the aim to enable future quantitative evaluations of OH activities and to further the evidence base by developing and applying a science-based evaluation protocol in a community of experts.
Evaluation Design		A plan for conducting an evaluation.
Scale		Identical to level. Systems are organised in hierarchical order. This hierarchy implies that different levels of the hierarchy can be in the focus of attention. As an example in the hierarchy of life, one can look at individuals, populations, communities or ecosystems, i.e. different scales of the same quality (life).
Level		Used as synonym to scale
Dimension		Systems are organised in hierarchical order. Hierarchies depend on a fundamental quality that defines this order. Examples for dimensions are life with its different organisational levels; within the semantic space (dimension) expands the hierarchy of meanings of words; within the dimension of faith various beliefs are organised within larger clusters, but also governance, time, geographical spac…
Space		Here used as synonym to dimension
Theory of change	TOC	The TOC explains all the different pathways that might lead to the desired effect of an initiative. It not only shows the outputs, outcomes and impact of an initiative, but also requires outlining (and explaining) the causal linkages. Each effect is shown in a logical relationship to all the others.
Logic model		Logic models graphically illustrate the components (inputs, activities, outputs, outcomes, impacts) of a programme in a structured, logical and sequential way.
Impact		Positive and negative, primary and secondary long-term effects produced by a development intervention, directly or indirectly, intended or unintended
Output		The products, capital goods and services which result from a OH initiative; may also include changes resulting from the intervention which are relevant to the achievement of outcomes.
Outcome		The likely or achieved short-term and medium-term effects of an OH initiative’s outputs.
Outcome mapping		An approach used for planning and assessing programmes that focus on change and social transformation. It provides a set of tools to design and gather information on the outcomes, defined as behavioural changes, of the change process.

## Sheet: _xltb_storage_
XL Toolbox Settings
	export_preset	<?xml version="1.0" encoding="utf-16"?>_x000D_ <Preset xmlns:xsd="http://www.w3.org/2001/XMLSchema" xmlns:xsi="http://www.w3.org/2001/XMLSchema-instance">_x000D_ <Name>Tiff, 600 dpi, RGB, Transparent canvas</Name>_x000D_ <Dpi>600</Dpi>_x000D_ <FileType>Tiff</FileType>_x000D_ <ColorSpace>Rgb</ColorSpace>_x000D_ <Transparency>TransparentCanvas</Transparency>_x000D_ <UseColorProfile>false</UseColorP…
	export_path	C:\Users\bhaesler\Royal Veterinary College\OneDrive - Royal Veterinary College\SACIDS evaluation\Paper\Revision 1\Figure 12.tif

## Sheet: Thinking
Evaluation of One Health thinking in One Health initiatives
Tool developed by Ilias Chantziaras (ilias.chantziaras@ugent.be), Simon Rüegg (srueegg@vetclinics.uzh.ch), Liza Rosenbaum Nielsen (liza@sund.ku.dk) in the COST Action NEOH consortium, last updated 1st December 2017
This tool can be used to evaluate the way actors and stakeholders think in and about the One Health initiative and the system in which it operates (the context) . The background description is available in the manuscript "A systems approach to evaluate One Health" (see Info-sheet for reference) or in the NEOH Handbook, Chapter 3. There are 3 preliminary and 11 scored questions to consider. For ea…
No.	Evaluation elements/questions	Short element description/explanation	Reasoning behind the score for the element / qualitative assessment	Dimensions and scales	Score	Scoring guidance
Preliminary appraisal - These elements are used further down to establish the number of dimensions and compare the initiative with the context in which it is set.
CONTEXT
P1	How strongly would the context of the initiative (system) be affected, if the dimension was excluded?	The question checks for the importance of the dimensions for the system in which the initiative operates (context). Please score the relevance of the dimension for the context (system).	Based on quantitative analysis of answers collected in questionnaire-based, online survey	Spatial	1	0=no relevance 0.2=slight relevance 0.4=some relevance 0.6=relevant 0.8=high relevance 1=essential
				Temporal	0.8
				Network	1
				Institutional	0.8
				Economics	0.8
				Knowledge	1
				Jurisdictional	0.6
				Religion	0.2
				Leadership	0.8
INITIATIVE
P2	What importance is given to the different dimensions within the initiative? In the process for selection of the relevant dimensions the following two questions should be raised: 1) Is this dimension important for the initiative, or can it be excluded without effect on the expected and unexpected outcomes of the initiative? 2) Does the initiative have an effect on the dimension?	Assess how important each dimension is within the theory of change and the plan of the initiative.	Based on quantitative analysis of answers collected in questionnaire-based, online survey	Spatial	1	0 =not considered 0.2 =passive recognition 0.4 =considered 0.6 =weak involvement 0.8 =strong involvement 1= essential
				Temporal	0.8
				Network	0.8
				Institutional	0.8
				Economics	0.6
				Knowledge	1
				Jurisdictional	0.6
				Religion	0.3
				Leadership	1
P3	How many scales are considered in the different dimensions of the initiative?	Name and count the scales or levels considered for each dimension. Refer to the examples above.	"Based on quantitative analysis of answers collected in questionnaire-based, online survey. Spatial: farm, regional, national, international, global. Temporal: months, years Network: individual level, institutional level, sectoral level, ministerial level, international institutional level Institutional: NGOs, government institutions, research institutes, international organisations Economics: in…	Spatial	5	Count the number of scales/levels for each dimension.
				Temporal	2
				Network	5
				Institutional	4
				Economics	4
				Knowledge	3
				Jurisdictional	4
				Religion	2
				Leadership	4
The scored questions - the elements below contribute to the OH Thinking score
1	How balanced is the consideration of the different dimensions by the initiative?	Assess whether the initiative has a balanced focus on the dimensions that are considered important in the theory of change. Refer to the preliminary appraisal P2.	Make your own calculation in F42	1-((number of different scores-1)/number of dimensions).	0.555556	Score: 1-((number of different scores-1)/number of dimensions). A score close to zero indicates unbalanced consideration of different dimensions, whereas a score close to 1 indicates balanced consideration of different dimensions in the initiative.
2	How well does the consideration of dimensions by the initiative match the dimensions of the system in which it operates (context)?	This question aims at scoring the match between the initiative and the system (context) within which it operates. Please consider the scores from the preliminary appraisal P1 and P2 to assess the match and provide a justification for scoring.	Based on quantitative analysis of answers collected in questionnaire-based, online survey	Spatial	0.9	0 =no match 0.2=very weak match 0.4= weak match 0.6 =match 0.8 =strong match 1 =perfect match
				Temporal	0.8
				Network	1
				Insitutional	0.8
				Economics	0.7
				Knowledge	1
				Jurisdictional	0.6
				Religion	0.2
				Leadership	0.9
	Median score of the dimensions in question 2				0.8	Median of the scores for each dimension scored in question 2.
3	How well do the number of dimensions and scales reflect an integrated approach to health?	This question aims at identifying whether the number of dimensions and the scales within those, which are considered in the approach are sufficient to consider the initiative an integrated approach. Please refer to the preliminary appraisal P3 to answer this question.	The initiative considers multiple dimensions and for single dimensions 2-5 scales. This relates to the internatioal structure of the programme, its multi-partner, interdisciplinary and long-term approach as well as its focus on multiple health challenges. It can be considered to be comprehensive and integrated.		1	0= 1 dimension, 1 scale 0.2=2-3 dimensions, 1 scale 0.4=1 dimension, >1 scales 0.6=2-3 dimensions, of which one >1 scales 0.8=2-3 dimensions, few at > 1 scales 1= very comprehensive
4	What feature of the system is targeted by the initiative?	Determine what features of the system are targeted by the initiative: Events are singular, we can only react upon events. Patterns let us understand reality at a deeper level, i.e. trends, changes over time to which we can adapt. Thinking at structural level means thinking in terms of causal connections. The key to lasting, high-leverage change on how the system operates.	The initiative operates at the programme level and has four different large theme that it focuses on. Within these themes, there are defined project activities. Among those projects, some focus on events, other study patterns and some look at structural connections. The overall SACIDS remit spans multiple countries in the pursuit of regional capacity building for surveillance based on an identifi…		0.6	0.2=events 0.6=patterns 1=structures	System features and targets
5	Are time delays recognised in the theory of change?	Are chronological differences between different processes in the system clear in the TOC? Is is relevant/important for the impact of the initiative?	The ToC in SACIDS focuses on creating change in the African research and academic setting in which it evolves with the creation of Communities of Practice and teaching courses and improvement of infrastructures and governance for research. The One Health outputs envisaged are core components to shape a compliant environment to conduce high-quality research at a regional level. From these outputs …		0.6	Score the consideration of delays on a scale between 0 (no consideration) and 1 (detailed time analysis).
6	How are the dynamic feedback loops of the system identified?		No documentation or information on dynamic feedback loops was identified		0	0= no loops identified 0.5= essential loops identified 1= detailed causal loop analysis
7	Where is the initiative situated in relation to the chain of events causing the problem and responding to it?	Initiatives can target different elements of the chain of events in relation to a problem in a system.	At the programme level, SACIDS focuses on building capacity for surveillance, monitoring, response and preparedness with the aim to contain and prevent damage as well as avoiding problems. Depending on the hazards or pathogens in question, one of the three elements will dominate (e.g. for an endemic disease it would be containing the damage and for an emerging or exotic disease the focus would be…		0.4	Systemic, adaptive solutions are scored higher than technical fixes. 0= correcting damage 0.2= containing damage 0.4= preventing damage 1= modifying the socio-ecological system, i.e. manage resources towards sustainability
8	How well does the initiative consider One Health and the three pillars of sustainability?	Sustainability relies on the three pillars of society, environment and economy. One Health integrates the aspects of human, animal, plant and environmental health.	Based on quantitative analysis of answers collected in questionnaire-based, online survey		0.8	0=single pillar and aspect 0.2=one aspect 2 pillars 0.4=one aspect 3 pillars 0.6=two aspects 2 pillars 0.8=two aspects 3 pillars or 3 aspects 2 pillars 1=integrates 3 and more of each	Sustainability and socio-ecological considerations
9	To what degree does the initiative identify subsystems and interactions between them and integrate this structure in the theory of change?	Are hierarchies in socio-ecological systems acknowledged and embedded in the implementation of the initiative?	There are multiple sub-systems across the various countries and institutions, which impact on the success of SACIDS. There is some description of these subsystems, but detail is generally lacking, which may have a negative impact on the efficiency of the programme, as the subsystems may not be given sufficient attention.		0.2	0 =no consideration 0.2 =essential subsystems described 0.4 =several scales described 0.8 =essential subsystems embedded 1 =several scales embedded
10	To what degree are the perspectives of stakeholders used explicitly to provide the backbone of the initiative?	Different stakeholders have different ethical, epistemological, and methodological grounding. Is this reflected in the way actors and stakeholders are considered in the initiative?	Some mentioning of the differing perspectives, in particular related to different sectors was found, but depth and detail were lacking.		0.2	Score the detail of description on a scale between 0 (none) and 1 (very detailed).
11	To what degree does the initiative consider the beliefs about evidence, values about health, cultural grounding as factors affecting the theory of change?		Several people interviewed mentioned the difficulties that arise when acting at a local level with rural populations that have strong local beliefs and practices. It was also mentioend that people leading the research in these population seemed able to adapt and complied with local rituals or sacrifices to access specific places for sampling etc. Other issues relating to people indiviual backgrou…		0.5	Score the degree of consideration on a scale between 0 (none) and 1 (strongly considered).
			Overall OH thinking score (median of scores):		0.555556
	Dimensions coverage + balance	0.555556
	Initiative-to-environment match	0.8
	Integrated health approach	1
	System features and targets	0.4
	Sustainability and socio-ecological considerations	0.5
	Perspectives and TOC-factors	0.35

## Sheet: Planning
Evaluation of planning for a One Health approach in the initiative
Tool developed by Liza Rosenbaum Nielsen (liza@sund.ku.dk) in the COST Action NEOH consortium, last updated 1st December 2017
One Health planning requires that aims, problem formulation, responsibilities, and financing are organized, regardless of organizational hierarchies, existing paradigms, sectors, and disciplines. It necessitates clarity in establishing roles, tasks, responsibilities, and competencies (including leadership, power, and authority) within the specific OH initiative.This tool can be used to evaluate p…
No.	Evaluation elements/questions	Short element description/explanation	Reasoning behind the score for the element / qualitative assessment	Score	Scoring guidance
1	Common aim(s) in initiative	Is/was the initiative planned to aim for a common overarching cross-sectoral and -disciplinary goal relevant to One Health including health, societal, environmental and/ or economic outcomes (sustainable solutions)?	The main driver to initiate SACIDS was concern over infectious diseases, which were perceived to be a global problem. A widespread lack of capacity was described for Sub-Saharan Africa in an initial analysis of the existing mechanisms of control of infectious diseases in Africa in 2007. After identifying a lack of capacity, the concept of creating an African (and African-led) Centre for infectiou…	0.7	0=no common OH-relevant aim(s) 0.2=few/little common OH-relevant aim(s) 0.4=some common OH-relevant aim(s) 0.6=common and OH relevant aim(s) 0.8=highly common and OH relevant aim(s) 1=clear common and fully OH relevant aim(s)	Common aims
2	Planned organisation needed to reach common aim(s)?	Is/was the planned organisation in terms of staff positions and involvement, participating institutions, networks, communication pathways, leadership etc. of the initiative relevant and needed to achieve the stated aim(s) (i.e. is a One Health approach supported?)	The set-up of SACIDS as a regional programme with smart partnerships was following the OH approach and philosopy from the start and consquently engaged relevant actors in the consortium from the human and animal health sectors with the view to expand into other fields. This was deemed appropriate at that time when the OH approach was more narrowly interpreted; a wider take on OH may be appropriat…	0.8	0=organisation not supportive of OH approach 0.2=organisation slightly supportive of OH approach 0.4=organisation somewhat supportive of OH approach 0.6=organisation supportive of OH approach 0.8=organisation highly supportive of OH approach 1=organisation fully supportive of OH approach
3	Stakeholder* identification process ('the right people heard'?)	Has a process to identify and engage all essential stakeholders (e.g. governmental, academia, industry, NGOs, general population, etc.) been used in the planning of the initiative?	In all the countries where SACIDS was implemented, efforts were made (at least at the start of the initiative) to engage with the government/ministries and a range of institutions. Those links were however not very well maintained over the years, and in Zambia and DRC there seem to be quite poor nowadays. SACIDS also benefited from close interactions and partnerships between their institutions an…	0.7	0=no identification process 0.2= minor identification process 0.4= identification process partly used 0.6= reasonable identification process used 0.8= highly relevant identification process used 1= perfect identification process used	Stakeholder and actor engagement
4	Actor** identification process ('the right people involved'?)	Has a process to identify and involve essential actors (including governmental, industry, health units, professionals, technicians, etc.) been described and followed in the planning of the initiative? Do/did the initiative consider the influence of the experiential history of the actors on the understanding of the system? Are/were motivations and aversions of actors explained based on their histo…	SACIDS put a lot of effort into the identification of institutions that could be part of SACIDS and contribute to a successful programme with the aim of capacity building. To start the initiative 5 countries were chosen (Tanzania, Zambia, DRC, Mozambique, South Africa), because they already had existing infrastructures for Medical Schools, Veterinary SchoolS, Veterinary services, Health instituti…	1	0=no identification process 0.2= minor identification process 0.4= identification process partly used 0.6= reasonable identification process used 0.8= highly relevant identification process used 1= perfect identification process used
5	Planning of engagement of stakeholders, use of stakeholder input and effect on stakeholder perceptions	How is/was the stakeholder engagement planned to ensure a One Health approach in the working and organisation of the initiative aiming to achieve the stated objectives and One Health outcomes? Does/did the initiative contain a mechanism to change methods or gage involvement of new actors, based on stakeholder analysis or feedback? How does/did the knowledge of stakeholders feed back into the gove…	There did not seem to be a structued plan to ensure the continuous engagement of all stakeholders. Institutions that had clear roles and tasks in SACIDS mostly continued to engage even though some drop off was observed. Some of the government institutions now seem to be less involved, which may be partly due to a lack of feedback and ownership. Conclusion: Strong engagement envisaged from the sta…	0.3	0=no stakeholder engagement, no feedback 0.2=little stakeholder engagement, e.g. questionnaires 0.4=some stakeholder engagement, e.g. workshops 0.6=reasonable stakeholder engagement, e.g. participation in implementation 0.8=high level of stakeholder engagement, e.g. participation in planning 1=very strong stakeholder engagement, e.g. participation in planning and adjustments throughout initiative
6	Is the initiative built on an iterative process?	Does the initiative allow for 'underway'-corrections in planned activities or organisation in relation to its theory of change? To what degree does the initiative revisit, assess and revise decisions and opinions iteratively, and are these plans reasonable in relation to the time dimensions in the system and theory of change?	At the beginning of the initiative, SACIDS was being evaluated by an external organisation called RAND that elaborated annual reports on SACIDS progress and gave advice for the following year. This allowed the initiative to correct and adapt their planned activities and to achieve their objectives with a reasonable timeline. SACIDS also organsied annual meetings to discuss their strategy and over…	0.8	Score the iteration frequency on a scale between 0 (no reassessments) and 1 (very frequent reassessment/reassessment sensibly distributed in relation to the relevant time dimensions).	Self-assessment and plan revisions
7	How appropriate is the time and budget allocated for self-assessment?	Score the adequacy of the time and budget	SACIDS commissioned external evaluations with an organisation called RAND. Moreover, the structure of annual meetings with feedback from IBAS created a formal opportunity for self-assessment. A more participatory approach with all involved would help to capture feedback and ideas from across SACIDS and all levels of seniority and backgrounds. Conclusion: Formal effective structures are in place, …	0.7	Score the adequacy of the time and budget on a scale between 0 (no time or budget) and 1 (adquate).
8	Planning of ressource allocation for specific objectives directed towards One Health outcomes: Objective: Enhance the capacity of institutions for the detection, identification and monitoring of infectious diseases of both humans and animals, in a ‘one medicine’ framework.	How well did the planning of tasks and ressources to fulfill these tasks match for this objective of the One Health initiative? Did this planning and ressource allocation underpin achievement of the objective and hence anticipated OH-outcomes?	Not enough information gathered to be able to assess this confidently		0 = planning and ressources not supportive 0.2 = planning and ressources slightly supportive 0.4 = planning and ressources somewhat supportive 0.6 = planning and ressources supportive 0.8 = planning and ressources higly supportive 1 = planning and ressources fully supportive	Objective 1
9	Planning of ressource allocation for specific objectives directed towards One Health outcomes: Objective: Enhance biosafety and quality management.	How well did the planning of tasks and ressources to fulfill these tasks match for this objective of the One Health initiative? Did this planning and ressource allocation underpin achievement of the objective and hence anticipated OH-outcomes?	The biosafety objective suffered from severe delays partly due to logistics and funding issues, but nonetheless achieved several milestones, such as gap analysis, establishment of focal points, and mobile BSL3 units. Conclusion: there was some mismatch between the planning and the resource allocations.	0.4	0 = planning and ressources not supportive 0.2 = planning and ressources slightly supportive 0.4 = planning and ressources somewhat supportive 0.6 = planning and ressources supportive 0.8 = planning and ressources higly supportive 1 = planning and ressources fully supportive	Objective 2
10	Planning of ressource allocation for specific objectives directed towards One Health outcomes: Objective:Enhance skills through taught and distance-learning programmes (masters and CPD courses).	How well did the planning of tasks and ressources to fulfill these tasks match for this objective of the One Health initiative? Did this planning and ressource allocation underpin achievement of the objective and hence anticipated OH-outcomes?	The planning of tasks and the matching of resources for this objective was very good with successful establishement of joint MScs, PhDS and post docs programmes. Distance learning programmes have not yet been put in place, but continue to be in the plan and are expected to happen in the next phase. Conclusion: Strong match between planning of tasks and resoures for this objective.	0.8	0 = planning and ressources not supportive 0.2 = planning and ressources slightly supportive 0.4 = planning and ressources somewhat supportive 0.6 = planning and ressources supportive 0.8 = planning and ressources higly supportive 1 = planning and ressources fully supportive	Objective 3
11	Planning of ressource allocation for specific objectives directed towards One Health outcomes: Objective: Enhance ICT to support learning.	How well did the planning of tasks and ressources to fulfill these tasks match for this objective of the One Health initiative? Did this planning and ressource allocation underpin achievement of the objective and hence anticipated OH-outcomes?	The ICT enhancement followed the objectives and plans made for this taks and resources allocated matched the plans. There seemes to be some uneven distribution of funds across countries. Conclusion: Planning and resources are highly supportive.	0.8	0 = planning and ressources not supportive 0.2 = planning and ressources slightly supportive 0.4 = planning and ressources somewhat supportive 0.6 = planning and ressources supportive 0.8 = planning and ressources higly supportive 1 = planning and ressources fully supportive	Objective 4
12	Planning of ressource allocation for specific objectives directed towards One Health outcomes: Objective: Enhance skills through research apprenticeships (PhDs and post docs)	How well did the planning of tasks and ressources to fulfill these tasks match for this objective of the One Health initiative? Did this planning and ressource allocation underpin achievement of the objective and hence anticipated OH-outcomes?	The planning of tasks and the matching of resources for this objective was very good with successful establishement and implementation of research apprenticeships. Conclusion: Strong match between planning of tasks and resoures for this objective.	1	0 = planning and ressources not supportive 0.2 = planning and ressources slightly supportive 0.4 = planning and ressources somewhat supportive 0.6 =planning and ressources supportive 0.8 = planning and ressources higly supportive 1 = planning and ressources fully supportive	Objective 5
			Overall OH planning score (median of all scores):	0.8
* For the definition of "Stakeholders" please refer to the table in the Info-sheet
** For the definition of "Actors" please refer to the table in the Info-sheet
	Evaluation of planning and ressource allocation towards
		In the initiative:
	Title (can be changed):	Evaluation of planning and ressource allocation towards One Health outcomes
	Common aims	Common aims	0.75
	Stakeholder and actor engagement	Stakeholder and actor engagement	0.666667
	Self-assessment and plan revisions	Self-assessment and plan revisions	0.65
	Objective 1	Enhance capacity for detection, identification, monitoring of infectious diseases	0
	Objective 2	Enhance biosafety and quality management	0.4
	Objective 3	Enhance skills through taught and distance-learning programmes	0.8
	Objective 4	Enhance information and communication technologies to support learning	0.8
	Objective 5	Enhance skills through research apprenticeships	1

## Sheet: Working
Evaluation of One Health-working approach in the initiative
Tool developed by Sandra Buttigieg (sandra.buttigieg@um.edu.mt) and Simon Rüegg (srueegg@vetclinics.uzh.ch)and adjusted by Liza Rosenbaum Nielsen (liza@sund.ku.dk) and Anaïs Léger in the COST Action NEOH consortium, last updated 1st December 2017
This tool can be used to evaluate the interdisciplinary and participatory (i.e. transdisciplinary) engagement in One Health initiatives. Transdisciplinarity relies on appropriate leadership and management to promote strategic dialogue and shared decision-making, which in turn will foster a non-hierarchical relationship between the different disciplines and members within the team. It must also al…
No.	Evaluation elements/questions	Short element description/explanation	Reasoning behind the score for the element / qualitative assessment	Score	Scoring guidance
Preliminary appraisal						Broadness of initiative
P1	Is transdisciplinarity required to solve this problem? And what are the benefits of using a transdisciplinary approach in the initiative rather than conventional/disciplinary approaches?	This question checks for the relevance of an integrated approach and requests arguments for the relevance.	Transdisciplinarity is essential in SACIDS at two levels: First, SACIDS focuses on zoonotic and animal diseases in complex systems that can have wide reaching consequences. Because of the epidemiology of these diseases, the environments in which they occur (including wildlife and natural habitats untouched by humans) and the communities that they affect, a transdisciplinary approach to tackling o…	1	Score the need for transdisciplinarity on a scale between 0 (not required) and 1 (cannot be achieved without). Note this score is not counted into the overall scoring system.
Assessing broadness aspects of the initiative
1	How diverse are/were the disciplines, methods, scales of analysis and/or social actors involved? Enumerate all disciplines, methods, dimensions and scales of analysis considered, as well as the social actors involved, as they were introduced in the OH Thinking.	The question further distinguishes the purpose of a case study within the classes “fundamental understanding” and “problem solving”. A high diversity is typical for “systemic understanding” and “wicked problem solving”. For details see Bob Williams; Sjon van ’t Hof. Wicked Solutions : A Systems Approach to Complex Problems. 2016, Lulu CH. Available at: http://www.lulu.com/shop/bob-williams-and-sj…	Veterinary medicine, human medicine, wildlife, and public health are well represented across the institutions involved and make links between academia, governments and NGOs. However, there is some unequal representation between countries (e.g. wildlife is unequally represented in the different SACIDS countries, being well represented in Tanzania but not in Zambia). In terms of disciplines, the so…	0.7	Score the diversity on a scale between 0 and 1, with 0 = very homogeneous project (e.g. only natural science, no interdisciplinarity, no participation: laboratory experiment), 0.5 intermediate diversity (e.g. two disciplines or two sectors, primarily natural or primarily social science, government agency and academia: disease surveillance in a food chain), 1 high diversity (e.g. participatory epi…
2	To what extent is/was the non-scientific community involved during the execution of the initiative?	This question aims at differentiating inter/multidisciplinary from transdisciplinary projects	There is unequal involvement of the non-scientific community in the different SACIDS countries and generally little consultation of the community for problem definition. However, some of the projects in Tanzania involve in greater depth the local communities, especially pastoralist communities for problem definition and elaboration of solutions, as their way of life is considered to be a One Heal…	0.15	No, score = 0; community is consulted for problem definition, score 0.3; community is also consulted to develop solutions, score 0.6; community contributes to monitoring, implementation and/or decision-making, score =1.
3	To what extent is/was cross-sectorial involvement present during the execution of the initiative?	This question aims to identify whether the initiative applies cross-sectorial principles.	Overall there is good involvement of the Human Health and the Animal Health sectors. The environmental sector is weakly represented in most SACIDS countries. Conclusion: strong involvement of two sectors, limited involvement of other sectors	0.3	One sector involved, score 0; two sectors involved, score 0.3; three sectors involved, score 0.9; more sectors involved, score 1.
Assessing integration and collaboration
4	To what extent do/did the different disciplines work together?	The question probes for experience of interdisciplinary/transdisciplinary working.	Meetings between the different member countries and institutions take place every year. Themes and challenges to tackle are discussed and agreed during these meetings and the main themes for the MSc courses are also discussed to identify high risk topics that should be targeted. Moreover, meetings are being held with the ISAB (International Review Board) and the SACIDS management board, where the…	0.6	(i) Are meetings with all disciplines (face-to-face or virtual) held frequently? (ii) Are aims and objectives shared and clear to all? (iii) Is there joint decision-making? Score: 0= none of the above; 0.3=one of the above; 0.6=two of the above; 1=all of the above	Collaboration
5	How is interaction between people organised to foster collaboration across the initiative?	Are there face-to-face interactions across the initiative? If yes, how frequent are these interactions? If not, what is done to overcome potential misunderstandings, lack of information and collaboration.	Many interactions happen within CoPs. CoPs mentors provide support to student and staff that is regular and frequent, but mostly relies on virtual communication. The CoPs have a physical meeting once per year. When people are doing Post-Docs, PhD, or MSc with SACIDS there is sharing of information at every level and the students can learn from what other people are doing. Further, there are meeti…	0.4	Score the level of interaction to encourage collaboration on a scale between 0 and 1, with for example no interaction/no collaboration, score =0; little or rare interaction, score = 0.2; quarterly meetings/Skype meetings, score 0.6; monthly planned in-person meetings, score 0.8; spontaneous frequent in-person meetings, score 1.
6	Are/were there power (i.e. academic or disciplinary dominance) or gender imbalances within the initiative, which risk biasing the process?	This question probes for dominance of one discipline over the rest.	n/a	n/a
	(i) Across disciplines	Are/were some disciplines involved in initiative dominating?	There are some power imbalances across disciplines with a perceived under recognition and appreciation of social sciences and exclusion of some other relevant disciplines (e.g. ecology)	0.6	Power clustering, uneven power distribution, for each score 0; strong empowerment of all participants, score =1.	Transdisciplinary balance
	(ii) Across sectors	Are/were some sectors involved in initiative dominating?	There are some power imbalances across sectors with higher acknowledgment of the importance of the human health sector by some (as compared to animal health)	0.7	Power clustering, uneven power distribution, for each score 0; strong empowerment of all participants, score =1.
	(iii) Across ethnicities	Is/was there an imbalance in ethnicities of participants?	No power imbalances across ethnicities have been identified	1	Power clustering, uneven power distribution, for each score 0; strong empowerment of all participants, score =1.	Cultural and social balance
	(iv) Across social classes	Is/was there an imbalance in social classes involved?	In Tanzania, a class difference has been described for poorer socio-economic population strata, which disadvantages them as they have fewer opportunities to get a good education. However, once people manage to move up on the career ladder, the differences due to social class disappear and the position/ level in the hierarchy dominates. No imbalances were described for Mozambique and Zambia.	0.6	Power clustering, uneven power distribution, for each score 0; strong empowerment of all participants, score =1.
	(v) Across gender	Is/sas there an imbalance in gender of participants?	No apparent discrimination was described, but women are under-represented at every level in all SACIDS countries indicating that there may be a general shortage of trained women suitable to engage in SACIDS work or education or that there is unconscious discrimination happening.	0.5	Power clustering, uneven power distribution, for each score 0; strong empowerment of all participants, score =1.
	(vi) Cultural issues	This question looks for contexts which may inhibit the success (Issues may include , mobbing, unequal task distribution based on traditions, paternalistic behaviour, war, instability, poverty etc.)	The contexts within which the different SACIDS institutions operate (i.e. different countries in SADC) have a common regional, cultural basis, but differ largely in terms of economic development, poverty, and equality. This had an impact on the available infrastructure and capacity in these countries and consequently the level of engagement in SACIDS and the progress that could be made leading to…	0.3
	(vii) Religious issues	This question looks for religious issues which may inhibit the success	No power imbalances across religious issues have been identified	1	Power clustering, uneven power distribution, for each score 0; strong empowerment of all participants, score =1.
Assessing flexibility and adaption
7	How likely is reflection going to feed back into corrective action within the initiative?	The question assess whether the initiative will connect reflection and action.	While self-reflection is encouraged in teaching and training and SACIDS students seem to produce better outputs and position themselves well on the job market, there seems to be little self-reflection going on in relation to the internal organisation of SACIDS, its leadership, coordination and management. For example, there was little advertisement to fill positions in the secretariat, which had …	0.6	Score the likelihood on a scale from 0 to 1 with no feedback, score =0, feedback without action, score =0.3, feedback and defined action pathway, score =1.	Flexibility and adaptation
8	How flexible is the project design and timeline to respond to internal or external changes at short-term?	The question checks for feasibility of project design and timeline in the short-term.	SACIDS short-term flexibility is restricted by the mid- to long-term funding arrangements and the related agreements put in place. For example, institutions are bound by this agreements and cannot be changed easily. However, there is flexibility in the way research and teaching activities are structured within the existing organisational structure of SACIDS. Conclusion: The flexibility of SACIDS …	0.3	Score the flexibility on a scale from 0 to 1, with 0 no flexibility, 1 high flexibility
9	How flexible is the project design and timeline to respond to internal or external changes at mid-term?	The question checks for feasibility of project design and timeline in the medium term.	SACIDS is a mid- to long-term programme that has already gone through various changes over the past years and reacted to new trends and challenges. While it is true to its core mission and goals, it also explores new opportunities, collaborations and educational possibilities to broaden and/or change the scope and bring in innovative ideas. However, these changes often depend on transfer of resou…	0.7	Score the flexibility on a scale from 0 to 1, with 0 no flexibility, 1 high flexibility
10	How flexible is the project design and timeline to respond to internal or external changes at long-term?	The question checks for feasibility of project design and timeline in the long-term.	SACIDS is a mid- to long-term programme that has already gone through various changes over the past years and reacted to new trends and challenges. While it is true to its core mission and goals, it also explores new opportunities, collaborations and educational possibilities to broaden and/or change the scope and bring in innovative ideas Conclusion: The flexibility of SACDIS to adjust designs a…	0.8	Score the flexibility on a scale from 0 to 1, with 0 no flexibility, 1 high flexibility
			Overall OH working score (median of all scores):	0.6
	Evaluation of working towards One Health outcomes in the initiative
	Broadness of initiative	0.383333
	Collaboration	0.5
	Transdisciplinary balance	0.65
	Cultural and social balance	0.68
	Flexibility and adaptation	0.6

## Sheet: Sharing
Evaluation of information and data sharing in One Health initiatives
Tool developed by Liza Rosenbaum Nielsen (liza@sund.ku.dk), Luís do Carmo and Kevin Queenan the COST Action NEOH consortium, last updated 1st December 2017
This tool can be used to evaluate the extent and methods of information and data sharing infrastructures in One Health initiatives. It does NOT cover sharing of resources (e.g. budget, staff, facilities), which is assessed in the 'working- tool'. The background description is available in the manuscript "A systems approach to evaluate One Health" (see Info-sheet for reference) or in the NEOH Hand…
No.	Evaluation elements/questions	Short element description/explanation	Reasoning behind the score for the element / qualitative assessment	Score
1	Internal mechanisms for sharing general information/awareness	Does the initiative have appropriate mechanisms in place to facilite sharing of information within the initiative and are these used? (E.g. newsletters, workshops, reports available to all, results getting published, online information sharing platform…...)	The main mode of internal communication in SACIDS has been through emails, letters and face-to-face meetings (e.g. each CoP has two meetings per year for its members and all the CoPs together have a common meeting once a year). In between these physical meetings there are, within a CoP, regular phone meetings and frequent communications by email, phone and face to face where appropriate. Between …	0.5	General information/awareness sharing
2	External mechanisms for sharing general information/awareness	Does the initiative have appropriate mechanisms in place to facilite sharing of information outside the initiative and are these used? (E.g. newsletters, workshops, seminars/conferences, reports available to all, results getting published, online information sharing platform…...)	There are publications of newsletters within SACIDS which are sent to all partner countries and beyond. The peer-reviewed publications and reports are stored centrally, but are only available upon requests. Journal articles can be downloaded directly from the journal's website, but their dissemination is not actively promoted. Some SACIDS members presented their work in international conferences.…	0.2
3	Resources for sharing	Have resources been allocated to facilitate and ensure necessary data and information sharing?	There is no shared database within the CoPs. Each CoP identifies research area, develops proposal and then shares the results with the others. But there is no common database and no resources have been allocated specifically for the sharing of data and information. Conclusion: There is no clear indication of specific resource allocation for the purpose of data and information sharing.	0.2
4	Data/information quality	Are mechanisms/procedures in place to ensure data quality to allow sharing, e.g. data completeness, error-checking and correction of errors, clear and accurate descriptions of variables and of aggregations/calculations, documentation available.	The general research approach within the CoPs is scrutinised by the mentors of the team. This process is an important step in the production of research data of high quality. This is supported by a strong and systematic supervisory structure for students and junior researchers. So far, there is no induction programme in place, which effectively means that it is mainly the experience of the superv…	0.2	Data and information sharing
5	Data/information storage and accessiblity	Are mechanisms/procedures in place to ensure safe and appropriate data storage (e.g. type of software, server, backup) with safe accessiblity to facilitate sharing? (e.g. is extraction of data feasible without access without data managers, or are expert managers readily available for extraction of data, is the process of data extraction bureaucratic/ cumbersome/overly time-consuming?)	At SACIDS central level, reports, theses and publications are stored in electronic format, no information was received on back-ups. The database is accessed by staff from the secretariat and cannot be accessed by others. There is no system in place to storte laboratory notebooks and raw data storage and backups is the responsibility of the participating institutions (e.g. University policies). Co…	0.1
6	Data/information sharing	Have appropriate (e.g. formal/written/signed) agreements been made concerning data sharing in the initiative? How well/how much are data being shared between people within the initiative? (e.g. compartmentalised (score 0-33), shared between few groups (34-66), fully shared between all actors in the initiative (score 67-100).	There are no formal written data sharing agreements between institutions. However, some projects may benefit from project sharing agreements that are run under the SACIDS umbrella. This creates a background for SACIDS's data sharing policy but it does not drive this. Conclusion: There are no formal data sharing agreements put in place by SACIDS, but some SACIDS projects might benefit from data sh…	0.2
7	Methods sharing	How well are methods shared between people within the initiative? (e.g. compartmentalised (score 0-33), shared between few groups (34-66), fully shared between all in the initiative (score 67-100).	Laboratory techniques are shared within SACIDS. Internal capacity was assessed throughout the programme and students and post-docs were able to go to other institutions to learn about specific methods. This exchange was operating on a needs basis and enabled by the network and contacts established by SACIDS in Africa and Northern countries. At the beginning of the initiative, Zambia and Tanzania …	0.4	Methods and results sharing
8	Results sharing	How are results shared between people within the initiative? (e.g. compartmentalised (score 0-33), shared between few groups (34-66), fully shared between all in the initiative (score 67-100).	Generally, limited effort is put into the sharing of results within SACIDS. The reports, theses and publications are stored electronically in SACIDS, but only the secretariat has direct access to this repository. If people would like to gain access to these publications, they need to contact the secretariat. Within the CoPs, people receive information by emails and by accessing publications by co…	0.3
9	Institutional memory	How well does the initiative include the creation or use of potential institutional knowledge reservoirs for data, methods and/or results over time? For instance publications, detailed reports/manuals, database descriptions, standard operating procedures, introductions to inform new staff on essential procedures ect.	SACIDS institutions have created repositories of students’ theses at the different institutions, which is one way to promote institutional memory. Further, there is a central SACIDS repository, which stores electronically all reports, theses and publications coming out of SACIDS institutions. Within the different CoPs, SACIDS enabled the communication and transmission of knowledge between supervi…	0.3	Institutional memory/resilience
10	Resilience to change	Are mechanisms/procedures in place to safe-guard access to data, information and results in case of system change, e.g. change of IT-system, data ownership, institutional organisations.	There are no mechanisms in place that would protect the safety, security and integrity of the data produced against in case of system change.	0
			Overall data and information sharing infrastructure score (median of scores)	0.2
	General information/awareness sharing	0.3
	Data and information sharing	0.166667
	Methods and results sharing	0.35
	Institutional memory/resilience	0.15

## Sheet: Learning
Evaluation of learning in One Health initiatives
Tool developed by Mijalche Santa, Simon Rüegg, Kevin Queenan and Liza Rosenbaum Nielsen in the COST Action NEOH consortium, last updated 1st December 2017
This tool can be used to evaluate the learning infrastructures in One Health initiatives. The background description is available in the manuscript "A systems approach to evaluate One Health" (see Info-sheet for reference) or in the NEOH Handbook, Chapter 3. There are 13 elements to consider (numbered in column A), which are grouped into levels (column B). For each element (column C) there is a s…
No.	Evaluation elements (types of learning)		Short element description/explanation	Evaluator notes about the reasoning behind the score for the element	Scoring on Likert scale	Weighted Score	Weights	Total for level	Sum	Always	Very often	Sometimes	Rarely	Never
1	Individual learning	Individual: Basic learning	Individuals receive information which may be understood and may potentially lead to learning, but it is not put into practice in or outside the initiative by the individuals	Based on quantitative analysis of answers collected in questionnaire-based, online survey	Sometimes	0.05	0.1	0.725	0.5	0	0	0.5	0	0
2		Individual: Adaptive Learning	Information is understood, learnt and applied to improve procedures, competencies, technologies and paradigms without challenging the individuals' underlying beliefs and assumptions	Based on quantitative analysis of answers collected in questionnaire-based, online survey	Very often	0.225	0.3		0.75	0	0.75	0	0	0
3		Individual: Generative Learning	Information is understood and learnt by individuals and applied to improve procedures, competencies, technologies and paradigms as a result of modified underlying beliefs and norms of individuals	Based on quantitative analysis of answers collected in questionnaire-based, online survey	Very often	0.45	0.6		0.75	0	0.75	0	0	0
4	Team learning	Team: Basic learning	Teams meet to exchange information for reporting purposes	Based on quantitative analysis of answers collected in questionnaire-based, online survey	Rarely	0.025	0.1	0.7	0.25	0	0	0	0.25	0
5		Team: Adaptive Learning	When teams meet different views are presented, defended and discussed to find the best view to support decision making	Based on quantitative analysis of answers collected in questionnaire-based, online survey	Very often	0.225	0.3		0.75	0	0.75	0	0	0
6		Team: Generative Learning	When teams meet complex issues are explored through dissection of views and assumptions of team members resulting in a move towards building new ideas, view or approach.	Based on quantitative analysis of answers collected in questionnaire-based, online survey	Very often	0.45	0.6		0.75	0	0.75	0	0	0
7	Organisational learning	Organisational: Basic Learning	Existing/circulating information and knowledge is collected and stored	Based on quantitative analysis of answers collected in questionnaire-based, online survey	Very often	0.075	0.1	0.75	0.75	0	0.75	0	0	0
8		Organisational: Adaptive Learning	Collected information is shared and discussed and acted upon at various levels within the organisation(s)	Based on quantitative analysis of answers collected in questionnaire-based, online survey	Very often	0.225	0.3		0.75	0	0.75	0	0	0
9		Organisational: Generative Learning	Collected information is shared and discussed and leads to change in fundamentals and objectives across all levels within the organisation(s)	Based on quantitative analysis of answers collected in questionnaire-based, online survey	Very often	0.45	0.6		0.75	0	0.75	0	0	0
10	Direct environment	Direct environment: For Adaptive learning	The direct environment of the OH initiative (stakeholders involved) is/was supportive for adaptive learning, i.e.learning that focuses on correcting or improving existing procedures, processes, competences and technologies	Based on quantitative analysis of answers collected in questionnaire-based, online survey	Very often	0.225	0.3	0.75	0.75	0	0.75	0	0	0
11		Direct environment: For Generative learning	The direct environment of the OH initiative (stakeholders involved) is/was supportive for generative learning, i.e. learning that focuses on questioning the existing norms and that encourages to see beyond the existing situation	Based on quantitative analysis of answers collected in questionnaire-based, online survey	Very often	0.525	0.7		0.75	0	0.75	0	0	0
12	General environment	General Environment: For adaptive learning	The general environment (e.g. culture, economics, political situation) surrounding the OH initiative is/was supportive for adaptive learning, i.e.learning that focuses on correcting or improving existing procedures, processes, competences and technologies	Based on quantitative analysis of answers collected in questionnaire-based, online survey	Very often	0.225	0.3	0.75	0.75	0	0.75	0	0	0
13		General Environment: For Generative learning	The general environment (e.g. culture, economics, political situation) surrounding the OH initiative is/was supportive for generative learning, i.e. learning that focuses on questioning the existing norms and that encourages to see beyond the existing situation	Based on quantitative analysis of answers collected in questionnaire-based, online survey	Very often	0.525	0.7		0.75	0	0.75	0	0	0
				Mean learning score (check that all 13 elements have been answered)		0.735			9		0	0	0	0
		Focus on adaptive and generative individual learning	0.725								0	0	0	0
		Focus on adaptive and generative team learning	0.7						Always
		Focus on adaptive and generative organisational learning	0.75						Very often
		Direct learning environment supportive of adaptive and generative learning	0.75						Sometimes
		General learning environment supportive of adaptive and generative learning	0.75						Rarely
									Never

## Sheet: Syst. Organisation
Evaluation of Systemic Organisation underpinning a One Health approach in the initiative
Tool developed by Sandra Buttigieg (sandra.buttigieg@um.edu.mt) and Simon Rüegg (srueegg@vetclinics.uzh.ch)and adjusted by Liza Rosenbaum Nielsen (liza@sund.ku.dk) and Anaïs Léger in the COST Action NEOH consortium, last updated 1st December 2017
This tool can be used to evaluate the systemic organisation in One Health initiatives. It is less structure than change oriented leadership and effective team work that facilitate the implementation of OH initiatives. Thus, this tool focusses on leadership skills and criteria for effective team work. Further background description is available in the manuscript "A systems approach to evaluate One…
No.	Evaluation elements/questions	Short element description/explanation	Reasoning behind the score for the element / qualitative assessment	Score	Scoring guidance
Assessing team structure (well-structured vs. pseudo team)
1	How is teamwork implemented in this initiative?	The question focuses on whether the initiative is based on teamwork. The question assumes that if the initiative shows teamwork across disciplines, this is a sign of high inter- and transdisciplinary quality. Describe any measures taken to encourage teamwork.	Teamwork is considered as essential to achieve and improve SACIDS outcomes and also considered to be a critical requirement for transdisciplinarity. While SACIDS acknowledges the importance of teamwork, there are no special measures implemented to promote team building. In the absence of such measures, the teams grow organically around the given tasks within a project commonly under the leadershi…	0.7	Score the teamwork across disciplines on a scale from 0 to 1, with 0 no teamwork, 1 well-functioning teamwork.	Team structures
2	If more teams than one are mentioned, how good are the inter-team relations?	The question probes for how well different teams work together for the overall aim of the solving the problem. The question assumes that if the initiative shows good inter-team relations, this is a sign of high inter- and transdisciplinary quality.	Differences in the appreciation of teams were found between countries. While inter-team relations were generally described to be friendly, relaxed and effective, tensions related to unequal treatment (largely driven by logistical problems) were reported. One part of teamwork that was appreciated by all was the well coordinated and structured joint supervision of research projects with supervisors…	0.6	Please score the inter-team relations on a scale from 0 to 1 with 0 competition, 1 cooperation. If only one team in the initiative keep cell empty.
3	Do all teams have clear objectives?	The question determines whether the team/s are well structured or not?	All teams at the level of the programme have clear roles, responsibilities and objectives and follow a clear vision (e.g. clear structures for the CoPs, the management board, the MSc development teams,, research project teams). Conclusion: All teams at the level of the programme have clear roles, responsibilities and objectives and follow a clear vision.	1	Score on a scale from 0 to 1, with 0 no clear objectives, 1 clear objective. For several teams use the average
4	How closely do team members work together to achieve the teams' objectives?	The question determines whether the team/s are well structured or not?	The people in the teams work closely together around tasks and objectives, i.e. their work and structure is goal-oriented. Good cooperation and interaction of people from different backgrounds have been described with a joint vision. Conclusion: There is no pre-defined or encouraged structure at the level of the teams, but there seemed to be good cooperation throughout and well-working structures…	0.7	Score on a scale from 0 to 1, with 0 no teamwork, 1=close collaboration. For several teams use the average.
5	How clearly are the roles differentiated for team members within the team?	The question determines whether the team/s are well structured or not?	The roles within a team are mostly well defined for everyone in the different teams defining SACIDS (e.g. CoPs, academic teams, NatCids, Management board). The teams are fully aware of their responsibilities and there are designated roles based on seniority and position. Individual expertise is used and the distribution of the tasks is done individually based on people’s expertise Conclusion: the…	1	Score on a scale from 0 to 1, with 0 no clarity about roles, confusion; 1 clear roles. For several teams use the average
6	Are/were the teams recognized by the community/department/s/official organizations as clearly defined team(s)?	The question determines whether the team/s are well structured or not?	The higher level SACIDS teams (e.g. CoPs) are generally well defined and recognised at local, national, regional and international levels. These are often recognised as an entity by people and institutions. At a lower resolution, the visibility of teams and their acknowledgment as defined entities is less prominent. Conclusion: SACIDS teams are generally well recognised	0.9	Score on a scale from 0 to 1, with 0 no recognition, 1 recognition, appreciation and respect. For several teams use the average
7	How frequently do(es)/did the team(s) meet to discuss their effectiveness and how it could be improved?	The question determines whether the team/s are well structured or not?	Not enough information gathered to be able to answer this question confidently.		Score the frequency on a scale from 0 to 1, with 0 never, 1 frequently
Assessing management, social and leadership skills
8	How well do the management structures match and support the initiative’s goal and combination of disciplines and fields of expertise?	Describe and evaluate the management structures involved in this initiative. It is assumed that an elaborated management structure is a sign of high inter- and transdisciplinary quality.	SACIDS governance at the regional level: there is an executive director who is selected by the SACIDS management board for 5 or 10 years. Under the executive director there are two deputies who come from different backgrounds: One should be a vet and one should be a medic. The director and the deputies can come from any SACIDS member country. The present executive director comes from Tanzania and…	0.8	Score the aptitude of the management structure to support the goals and transdisciplinarity on a scale of 0 to 1, with 0 inappropriate structure, 1 well fit structure	Social and leadership structures + skills
9	How would you characterize the leadership in the initiative in regard to task-orientation, relationship-orientation and change-orientation?	What is the type of leadership demonstrated in the initiative? E.g. Small and collated (Single leader, central leader, informal connections, face-to-face processes, teambuilding, leader needs process skill, or Large and dispersed (Multiple leaders/champions, leaders in brokerage positions, coordination needed among leaders, leaders as translators and conflict handlers).	SACIDS has a clear vision and goals with leadership at multiple levels and in multiple teams. The core of the leadership is network building and implementation of the programme to achieve the envisaged change. Multiple champions or leaders in brokerage positions are essential to promote instiutional change within this cross-country, cross-instution, inter-sectoral programme. SACIDS leaders try to…	0.8	Score the leadership on a scale from 0 to 1 with 0 for no leadership, 0.1 a focus on task-orientation,0.3 a focus on relationship-orientation, 0.5 a focus on change-orientation, 0.7 some of all, but unbalanced, 1 a well-balanced combination
10	Does the initiative demonstrate open mindedness?	Does the evaluator observe/hear signs of the leadership and actors being open to new suggestions and arguments, methods used in other disciplines and changes to the organisation that may improve the impact.	Open-mindedness is perceived to be a critical factor in SACIDS in relation to securing grant funding that helps to promote the sustainability of the initative. As it is very difficult to access funding in Africa, partners embrace the engagement of international (regional and international) collaborators and exploration of new research topics as well as innovation in education and capacity buildin…	0.8	Score the open-mindedness on a scale from 0 to 1, with 0 self-centred atmosphere, 1 strong extroversion.
11	Does the initiative demonstrate changing hierarchies?	Hierarchicalstructures might prevail needed changes to provide solutions to OH-challenges. Does the initiative allow for changing such hierarchies.	There is a vote organised every 5 years to renew the committee (i.e. the executive director and the two deputies). Due to the given timeline, this has only happened once so far and it was decided to keep the same people for the programme to continue to develop and grow. It was generally agreed that the committee should have the opportunity to consolidate SACIDS and its achievements in a second te…	0.7	Score the change of hierarchies on a scale from 0 to 1, with 0 static hierarchy, 1 hierarchy adapts to situation at hand.
12	Does the initiative demonstrate ability to bear and manage tensions?	The question assumes that if the initiative shows core values of inter- and transdisciplinary ethics, this is a sign of high inter- and transdisciplinary quality.	Regarding tensions related to institutional change, tensions are managed by talking to people. Several institutions have received good support from their vice-chancellors, which helped to promote institutional change. Moreover, many SACIDS leaders and collaborators benefit from nurturing healthy (unofficial) collaborations and personal, professional relationships. Over time, this helps people to …	0.4	Score the ability on a scale from 0 to 1, with 0 no ability, 1 high ability
Actors and competences
13	How well do/did the disciplinary composition and the competence in the team(s) permit the working towards the essential aspects of their objectives?	The question focuses on identification of transdisciplinarity in the team/s.	The composition of disciplines was essential to work towards the SACIDS goals and achieve One Health capacity in the sense stated. Some disciplines are underrepresented, in particular the social sciences. The SACIDS framework to compose a team did no did not only look at technical aspects but also at sociocultural aspects aiming for a holistic approach. However, shortcomings were described in the…	0.7	Score on a scale from 0 to 1, with 0 inappropriate team composition in terms of competence, 1 perfect match of competences and team roles. For several teams use the average	Competence
14	Are the competences displayed by the various disciplines appropriate to the problem and its solution (relevant knowledge applied, roles in the initiative, possibilities for implementing results)?	The question checks for competences of the different disciplines and whether these competences are relevant to the problem?	Transdisciplinarity is being realised and happening to some extent. SACIDS knows and recognises that it is important to involve people from different fields, discplines and sectors across all strate of society and to engage different organisations. However there is still a dominant hierarchy and collaboration mainly happens between set institutions with little engagement of wider society group an…	0.6	Score on a scale from 0 to 1, with 0 inappropriate team composition for the problem, 1 perfect match of team roles to solve problem efficiently and effectively. For several teams use the average
Problem formulation, focus, goals, and criteria of success
15	Is the One Health challenge adequately translated into scientific or developmental questions?	The question checks the scientific questions raised, as well as probes for contribution to new knowledge	Prior to SACIDS, there was a systematic and structured assessment of the challenges and capacities and the goals and objectives for SACIDS were subsequently formulate. There was a robust description of the background as well as a solid justification of the programme objectives. Conclusion: The One Health challenge was appropriately translated. This was confirmed by securing large, long-term fundi…	1	Score on a scale from 0 to 1, with 0 not well translated, 1 good translation	Focus and innovation
16	Is the current state of knowledge taken into consideration (including information about relevant societal issues and structures)?		SACIDS members seem to be well able to take into account the local context and react to changing concerns. There is generally flexibility in their approach and they have ideas for innovation, expand, exchange and are now in the process of implementing an ambitious new PhD programme. Many people manage to intergrate the concept of One-Health into their everyday job. Conclusion: New knowledge and c…	1	Score on a scale from 0 to 1, with 0 not considered, 1 completely integrated
17	Did the initiative provide relevant innovation in relation to the state of knowledge and the OH challenge?	Evaluate how the initiative tries/tried out or provided new solutions/approaches to a challenge that could not be solved using previously tried / conventional methods?	SACIDS showed great innovation potential from its outset by tackling existing silo structures and implementing a new programme across the region therefore bringing together various cultures, expertise, working styles, etc in often infrastructre poor settings. An ambitious endeavour. Moreover, there were several innovtive activities like linking education and teaching, creation of post-docs, OH co…	1	Score the relevance on a scale from 0 to 1 with 0 not relevant, 1 highly relevant
			Overall score for systemic organisation (median of all scores):	0.8
	Evaluation of systemic organisation in the initiative
	Team structures	0.816667
	Social and leadership structures + skills	0.7
	Competence	0.65
	Focus and innovation	1

## Sheet: OH-Index Ratio
One Health Index and Ratio
Tool developed by Simon Rüegg (srueegg@vetclinics.uzh.ch) in the COST Action NEOH consortium, last updated 1st December 2017
To visualise the six previous assessments, we suggest a spider diagram, in which each assessment is represented by a spoke. The operational aspects (‘OH thinking’, ‘OH planning’ and ‘OH working’) on the top left of the diagonal are opposed to the infrastructure (‘learning’, ‘sharing’ and ‘systemic organisation’) on the bottom right. The plot illustrates the degree of integration by the proportion…
OH operations	Thinking (ScT)	0.555556					Planning	0.8
	Planning (ScP)	0.8					Learning	0.735
	Working (ScW)	0.6					Sharing	0.2
Supporting infrastructure	Sharing (ScS)	0.2					Systemic Organisation	0.8
	Learning (ScL)	0.735					Working	0.6
	Systemic organisation (ScO)	0.8					Thinking	0.555556
	One Health Index	0.358796
	One Health Ratio	1.495
